# Supplementary material for: Factors Affecting Attitudes towards COVID-19 Vaccination: An Online Survey in Slovenia
Source: Vaccines (Basel). 2021 Mar 12;9(3):247. doi: 10.3390/vaccines9030247 (PMC8002174; doi:10.3390/vaccines9030247)
Supplement: Supplementary file 1 [file vaccines-09-00247-s001.zip]

Archive with 12 entries (11 files):
- Supplements corrected after review/
- __MACOSX/._Supplements corrected after review
- Supplements corrected after review/Supplement 1 - Questionaire translation to English.docx
- __MACOSX/Supplements corrected after review/._Supplement 1 - Questionaire translation to English.docx
- Supplements corrected after review/Supplement 2 - letter to promote the survey.docx
- __MACOSX/Supplements corrected after review/._Supplement 2 - letter to promote the survey.docx
- Supplements corrected after review/Supplement 5 - additional tables.docx
- __MACOSX/Supplements corrected after review/._Supplement 5 - additional tables.docx
- Supplements corrected after review/Supplement 4 - Comparison of Slovenian HCP and survey representation.xlsx
- __MACOSX/Supplements corrected after review/._Supplement 4 - Comparison of Slovenian HCP and survey representation.xlsx
- Supplements corrected after review/Supplement 3 - CHERRIES compliant methods_LD.docx
- __MACOSX/Supplements corrected after review/._Supplement 3 - CHERRIES compliant methods_LD.docx
