# Supplementary material for: Factors Affecting Attitudes towards COVID-19 Vaccination: An Online Survey in Slovenia
Source: Vaccines (Basel). 2021 Mar 12;9(3):247. doi: 10.3390/vaccines9030247 (PMC8002174; doi:10.3390/vaccines9030247)
Supplement: Supplementary file 1 [file vaccines-09-00247-s001.zip › Supplements corrected after review/Supplement 4 - Comparison of Slovenian HCP and survey representation.xlsx]

## Sheet: Sheet1
Economically active population (SCA 2008) Q86 Human health activities according to gender and employment status, Slovenia, October 2020
Source: DAK, SURS
Gender	employed-total	employed	self-employed or freelance		vaccinated
Total	46470	44749	1721		7595	0.16
men	10087	9536	551
women	36383	35213	1170
Economically active population (SCA 2008) Q86 Human health activities according to age groups, Slovenia, October 2020
Source: DAK, SURS
	SURS	SURS	Petravić et al. survey data (doctors + nurses + healthcare technicians)
15-24 years	1853	0.04	0.04	0
25-34 years	12449	0.27	0.32	0.05
35-44 years	12303	0.26	0.25	-0.01
45-54 years	10820	0.23	0.19	-0.04
55-64 years	8331	0.18	0.14	-0.04
65-74 years	663	0.01	0.05	0.04
75+	51	0	0	0
Economically active population (SCA 2008) Q86 Human health activities by occupational fields (SKP-08), Slovenia, October 2020
Source: DAK, SURS
SKP-08 ID3	SURS	SURS
221 Doctor	6644	0.14
222 Helthcare nursing and midwifery experts	9011	0.39
226 Other healthcare experts	4566
236 Social workers, social science experts and church employes	960
321 Healthcare and pharmacy technicians	1783
325 Other personnel and technicians in healthcare system	1738
SKP-08 ID4
2262 Pharmacists	248
2635 Counseling and social work experts	151
Economically active population (SCA 2008) Q86 Human health activities according to region of residence, Slovenia, October 2020
Source: DAK, SURS
	SURS	SURS	Petravić et al. survey data
01 Pomurska	2372	0.05	0.037	-0.013
02 Podravska	7482	0.16	0.157	-0.003
03 Koroška	1567	0.03	0.042	0.012
04 Savinjska	5697	0.12	0.112	-0.008
05 Zasavska	1429	0.03	0.011	-0.019
06 Posavska	1309	0.03	0.037	0.007
07 Southeastern Slovenia	2959	0.06	0.075	0.015
08 Osrednjeslovenska	13561	0.29	0.359	0.069
09 Gorenjska	4281	0.09	0.073	-0.017
10 Primorsko-notranjska	909	0.02	0.015	-0.005
11 Goriška	2372	0.05	0.042	-0.008
12 Obalno-kraška	2532	0.05	0.04	-0.01
Note:
Methodological explanations, Economically active population, Slovenia: https://www.stat.si/StatWeb/File/DocSysFile/9538/07-009-1-MP.pdf
Standard Classification of activities (SCA 2008): https://www.stat.si/Klasje/Klasje/Tabela/5531
Standard Classification of Occupations (SCO-08): https://www.stat.si/Klasje/Klasje/Tabela/5334
Petravić et al. survey data (can be found in the manuscript)
